# Supplementary material for: Physicochemical, Nutritional and In Vitro Antidiabetic Characterisation of Blue Whiting (Micromesistius poutassou) Protein Hydrolysates
Source: Mar Drugs. 2021 Jul 2;19(7):383. doi: 10.3390/md19070383 (PMC8304566; doi:10.3390/md19070383)
Supplement: Supplementary file 1 [file marinedrugs-19-00383-s001.zip]

Archive with 1 entries (1 files):
- marinedrugs-1262376-supplementary.pdf
